# Supplementary material for: Effects of tranexamic acid on platelet function and thrombin generation (ETAPlaT): WOMAN trial sub-study
Source: Wellcome Open Res. 2016 Dec 15;1:29. [Version 1] doi: 10.12688/wellcomeopenres.9964.1 (PMC5234699; doi:10.12688/wellcomeopenres.9964.1)
Supplement: Supplementary file 3 [file wellcomeopenres-1-10739-s0002.tgz]

Archive with 1 entries (1 files):
- 93caf845-6e38-419f-a5de-75ff6581638a.docx
