# Supplementary material for: Effects of tranexamic acid on platelet function and thrombin generation (ETAPlaT): WOMAN trial sub-study
Source: Wellcome Open Res. 2016 Dec 15;1:29. [Version 1] doi: 10.12688/wellcomeopenres.9964.1 (PMC5234699; doi:10.12688/wellcomeopenres.9964.1)
Supplement: Supplementary file 4 [file wellcomeopenres-1-10739-s0003.tgz]

Archive with 1 entries (1 files):
- c32bd8ad-ecde-4504-8182-dc70ca788cfd.docx
